# Supplementary material for: UVA-Radiation Exposure of Different Durations Promoted the Growth, Phytochemicals and Glucosinolate Biosynthesis of Chinese Kale
Source: Int J Mol Sci. 2022 Jul 10;23(14):7619. doi: 10.3390/ijms23147619 (PMC9320135; doi:10.3390/ijms23147619)
Supplement: Supplementary file 1 [file ijms-23-07619-s001.zip]

Archive with 1 entries (1 files):
- ijms-1770335-supplementary.xlsx
