# Supplementary material for: UVA-Radiation Exposure of Different Durations Promoted the Growth, Phytochemicals and Glucosinolate Biosynthesis of Chinese Kale
Source: Int J Mol Sci. 2022 Jul 10;23(14):7619. doi: 10.3390/ijms23147619 (PMC9320135; doi:10.3390/ijms23147619)
Supplement: Supplementary file 1 [file ijms-23-07619-s001.zip › ijms-1770335-supplementary.xlsx]

## Sheet: Sheet1
Table S1. Primers used for qRT-PCR analysis
Gene name	Primer sequence (5'→3')	Length (bp)
GAPDH	F: ACCGTTGATGTCTCAGTTGTTG	22
	R: CTTGCCTTCAGATTCCTCCTT	21
UVR8	F: AGCAACAGCGTTATCTCCC	20
	R: CTAAGTTATCGCCCACTCCTAC	22
CRY1	F: CAGCAGCAGGAGGCAAGA	18
	R: CTGACCACTCGGGGACAA	18
CRY2	F: AGCAGCGCCTGATGAGAT	18
	R: CAGAGGGGCAAAGAAGACC	19
CRY DASH	F: TGGCAAGACCGGGTATCCTA	20
	R: TCTGTCGGCCTCGATTTGAC	20
PHOT1	F: TGCTTAACCGTAACAAAGTGC	21
	R: CGTAGAGTGCTGGGAGAAAA	20
PHOT2	F: TCTACTGAAGTTGAACGAAGCA	22
	R: CTGGCGTACACTATGGGACA	20
PHYA	F: ATGTGGAGTGTCTGCTGTGTGT	22
	R: GCGGATTCCTTATCTGTCTTTTA	23
PHYB	F: TCGGAAGTGTCATCAACGC	19
	R: CTCTTCAGGAATGTCACGGA	20
PHYC	F: GTTACAGGGGTTTTATGCTTTG	22
	R: CCACTTGTTGGCGGAGATA	19
PHYE	F: CTCAGTCAACTCCGGCAAGT	20
	R: GAAGTCGATGCAGTTGTCGC	20
HY5	F: GACCCAAAATGCAACCTCCA	20
	R: CACATACACTTTCTTCCTCTCCC	23
MYB28	F: GCTACTTCTGATCTCGGTATGG	22
	R: TCGTTCTCCTCGTTGTGGT	19
MYB34	F: GCTCACTGCTTATCTTCAACTACA	24
	R: GCCTACAACTCTTCCCACATC	21
MYB51	F: TGAACAAGGTAGCAAATAGGG	21
	R: ACGAAGTTGGTGTGAAGGAA	20
MYB76	F: TCTTCTTGGAAACAGGTGGG	20
	R: CGATGCCGCTTCTAACGA	18
MYC2	F: CGATTCCGTTGCCTTTTTC	19
	R: CCACTCCGTATCTGTCACCTCT	22
MYC3	F: TCGGAAGCGATAAGTCAAAGC	21
	R: TCAGACCAAACCCCCAAGAA	20
MYC4	F: CTTCTGTTCTTCCACTTCCTACG	23
	R: CTCTCTTCTCTGTCTCTCTGCCTC	24
Dof1.1	F: AAGGCTTGCCGTCGTTACTGG	21
	R: ACTTGGAGCGTTGACCGTGGA	21
IQD1	F: CAGCCCTGATTCTAAGAAGTCG	22
	R: AAGGAGCGGAAAGGTTGATG	20
TFL2	F: CTCTTAACAACTCTAGCCTCCCT	23
	R: GACCATACCAACATTCCCACT	21
BCAT4	F: TCCAAGAGGGGAAGATCGTT	20
	R: GTCTGGTCGGAATAGCACAA	20
BAT5	F: TTCACAGGAATGCAGAGTAGT	21
	R: CAGGAGGAATCCCAACAAGA	20
MAM1	F: TACTCTATCGTTATGGCTTCGTC	23
	R: CTTGTGCGGTATGTACTCTGG	21
MAM3	F: GAATAGGCGAAAGAAGTGGG	20
	R: TATGGGCTTATGTGGTTGAA	20
IIL1	F: CTGGTGCTTTTGGTATCTTCA	21
	R: GCAGTAATCCCTCATAATGTCC	22
IMDH1	F: AAACAATCTTCTCCAGCACCC	21
	R: AAAGGCACTCCGACCAAATC	20
IMDH3	F: GGATTTGGTCGGAGTGCCCT	20
	R: CTCATTGTTGTCCCATTTGT	20
BCAT3	F: CCTTCACTCGGAACTTATCGC	21
	R: TGTCCCAATCTATGTCGGCTA	21
CYP83A1	F: GGATGATGGATAAGGTCGGT	20
	R: CGTAGCCAGTAAAAGGGAAA	20
CYP83B1	F: CCGACCTTTTCCCTTATTTC	20
	R: AAGAGTCTCATCGAGGAGTTCTT	23
CYP79B2	F: GAAAATGAGGAAAGTCGTGATG	22
	R: TACCCAAGCGGTTAAATGAT	20
CYP79F1	F: ACTATTGAAGCGGACAACCTC	21
	R: TCACAGCGTAACCATAAACCC	21
GSTF11	F: AGAGCAGGTAATCCACAAAG	20
	R: CCAAACGGCTGACGAAGAAG	20
GSTU20	F: AGGTTTTGGGCTGATTTCGT	20
	R: CTTCACCCCTGCTGCTTGTT	20
GSTF9	F: GCCTCCTCTTACCTTATGTATGTC	24
	R: TTCAAGCCTCAACTCAATCAC	21
GSTF10	F: AGCAACAAGCTACCATCCACC	21
	R: CTCACGAAATCTCCAGCCAAG	21
GGP1	F: TAAGAGGAGGGACAGTGGGA	20
	R: CCTGATGTAACTTTAGGATGGC	22
SUR1	F: GAACTGAGAAAGTGCCCAAAA	21
	R: GCAAGGATAGACGGAAGGATC	21
UGT74B1	F: TTCTTCTTCCTCCTCTTCTGTG	22
	R: GTGGCGATTGTGACTTTGAC	20
UGT74C1	F: ACTATCACATCAACGAAGGCACC	23
	R: CAAGCGAAAGAAGGCAACTCA	21
SOT16	F: GTGTTGGGTTACTGGAAGGC	20
	R: TCACAAACGGCAAAGGATTA	20
SOT17	F: AGGGGAGAAAGATAGGGAGG	20
	R: TGATGAAGCAAGAAAGCCAG	20
SOT18	F: CACGATTTCTTACCCGATTC	20
	R: TTCTCTTGGTGAGCTTTCCA	20
AOP2	F: CCATCTGCTTCACCTGTCTC	20
	R: TTGGTTGCTCTCCTCTTTTC	20
GSL-OH	F: TCAAAGCAAGTGATGGAGTTAG	22
	R: AGGCGGGTAGTAGTGAGAGAG	21
CYP81F1	F: ACATACCAAACCTGCCTTACCT	22
	R: CCTTCCCCTCTTTCACCATTA	21
CYP81F3	F: CGTCTCGCAAACTTTCTCCAC	21
	R: CTTCCCCGTAACCATCCTCAC	21
CYP81F4	F: ATTCCAAACCTGCCTTACCT	20
	R: CTCCGATCTTGATGTCCTCTAC	22
IGMT1	F: GATGATAATGAGTTGGGTTTGATGG	25
	R: GCTGCTTCGGCGTAAAGAGTG	21
IGMT2	F: TCTATGCCGCCTCTGTGTTC	20
	R: TCGCCTTTTCCAGCTTGGTC	20
IGMT5	F: ATAGTAGACGGCGAGAGGGT	20
	R: TCAAGAATGAACTGAGAAGCAA	22
FMOGS-OX5	F: TGGATGACATTACTATTCACTCTGTT	26
	R: CGATGCGTGTATCTCTTGGG	20
Table S2. Correlation matrix
Variables	S-FW	S-DW	S-MC	R-FW	R-DW	R-MC	PH	SD	LN	LA	SLW	Chl a	Chl b	Chl (a+b)	Caro	Chl a/Chl b	Chl (a+b)/Caro	Fv/Fm	Y(II)	Y(NO)	Y(NPQ)	NPQ	qN	qP	qL	ETR	SP	SS	Nitrate	DPPH	FRAP	VC	TF	TPC	N	P	K	Ca	Mg	Fe	S	PRO	GRA	SIN	GNA	4-HGBS	GBS	4-MGBS	NGBS
S-FW	1	0.942206	-0.562276	0.344874	0.689696	-0.34938	0.826993	0.858715	-0.180602	0.117061	0.515802	0.83769	0.832121	0.841702	-0.838194	-0.812518	0.771173	0.635721	0.477262	-0.385425	-0.504293	-0.490909	-0.530684	0.263863	0.0226895	0.224903	0.0178655	0.545289	-0.153114	0.367435	0.33911	0.37501	0.425987	-0.524762	0.863037	0.800207	0.883682	0.805219	0.709062	0.812447	0.905913	-0.819275	0.818297	-0.121453	0.532004	0.800763	0.85436	0.751835	0.0364422
S-DW	0.942206	1	-0.805312	0.458314	0.80662	-0.332701	0.848811	0.894632	-0.435144	0.142285	0.601548	0.887515	0.820359	0.863729	-0.835142	-0.788657	0.719798	0.771899	0.653138	-0.573102	-0.645284	-0.594519	-0.642844	0.455112	0.210684	0.421979	-0.0263852	0.536974	-0.298702	0.274698	0.38002	0.453929	0.437421	-0.455683	0.945299	0.871782	0.898011	0.911886	0.848917	0.840353	0.936751	-0.86192	0.806141	-0.3093	0.632167	0.860537	0.811407	0.761134	0.202768
S-MC	-0.562276	-0.805312	1	-0.48356	-0.765419	0.256946	-0.66238	-0.681426	0.731294	-0.154591	-0.56722	-0.709343	-0.558139	-0.645826	0.580302	0.520438	-0.416355	-0.801548	-0.796842	0.739451	0.74639	0.654506	0.697407	-0.679505	-0.489216	-0.634092	0.092389	-0.373551	0.477407	-0.00438049	-0.381826	-0.451807	-0.341438	0.181258	-0.81068	-0.75354	-0.675158	-0.849073	-0.868107	-0.652009	-0.7292	0.648533	-0.544138	0.510496	-0.60252	-0.68991	-0.503308	-0.51614	-0.465505
R-FW	0.344874	0.458314	-0.48356	1	0.793041	0.570342	-0.05552	0.323573	-0.598432	-0.472662	0.187146	0.352487	0.197757	0.283906	-0.218771	-0.175184	-0.000169815	0.427702	0.452232	-0.428568	-0.412924	-0.329937	-0.419912	0.398113	0.299374	0.577683	-0.0528355	0.213531	-0.396167	0.201143	0.158586	0.17854	0.477987	-0.268011	0.333179	0.513336	0.30034	0.401333	0.45662	0.298876	0.437524	-0.460049	0.204125	-0.525071	0.526632	0.237501	0.0744641	0.383827	0.0907827
R-DW	0.689696	0.80662	-0.765419	0.793041	1	-0.0466115	0.456115	0.634066	-0.482285	-0.122978	0.439365	0.655856	0.510961	0.594399	-0.536382	-0.49671	0.316227	0.792551	0.826209	-0.756031	-0.782518	-0.679517	-0.752756	0.727972	0.545643	0.733107	-0.0766275	0.546247	-0.39942	0.311982	0.409989	0.457565	0.600698	-0.39841	0.720754	0.790023	0.607406	0.812828	0.833319	0.570833	0.792688	-0.624303	0.530469	-0.329452	0.644506	0.550214	0.405308	0.592229	0.17292
R-MC	-0.34938	-0.332701	0.256946	0.570342	-0.0466115	1	-0.705473	-0.329348	-0.325445	-0.597251	-0.257233	-0.286539	-0.342603	-0.315006	0.342895	0.360473	-0.405497	-0.352819	-0.370036	0.310479	0.379506	0.379224	0.32589	-0.333732	-0.255396	-0.0346207	0.0624449	-0.353753	-0.130166	-0.0873751	-0.252737	-0.290714	0.010055	0.0805711	-0.414132	-0.200552	-0.312516	-0.425706	-0.366634	-0.25446	-0.331501	0.0763538	-0.348025	-0.390071	0.00052137	-0.348609	-0.399227	-0.174173	-0.070347
PH	0.826993	0.848811	-0.66238	-0.05552	0.456115	-0.705473	1	0.830902	-0.193517	0.477834	0.583392	0.786262	0.815648	0.806987	-0.814788	-0.805602	0.822036	0.661866	0.493311	-0.407671	-0.513318	-0.510253	-0.510864	0.280991	0.0369309	0.122709	0.027108	0.42611	-0.0644644	0.0479765	0.329288	0.385103	0.145406	-0.236751	0.854957	0.689533	0.817342	0.80197	0.703402	0.730857	0.791807	-0.639697	0.766258	-0.108349	0.377471	0.820657	0.826551	0.639901	0.151641
SD	0.858715	0.894632	-0.681426	0.323573	0.634066	-0.329348	0.830902	1	-0.366077	0.335957	0.576099	0.854562	0.87272	0.872429	-0.880548	-0.862394	0.82965	0.658071	0.446198	-0.456968	-0.382786	-0.314591	-0.357186	0.246793	0.0326444	0.245556	0.0512258	0.469723	-0.0665246	0.196404	0.103666	0.292073	0.0630262	-0.445576	0.809208	0.651473	0.798259	0.740406	0.59312	0.648447	0.779209	-0.788974	0.697443	-0.520369	0.680174	0.922021	0.668505	0.795514	-0.0997959
LN	-0.180602	-0.435144	0.731294	-0.598432	-0.482285	-0.325445	-0.193517	-0.366077	1	-0.0888056	-0.605653	-0.548143	-0.401283	-0.485623	0.417508	0.350456	-0.272969	-0.574979	-0.446077	0.514672	0.322578	0.206613	0.29393	-0.32351	-0.186833	-0.542141	-0.281419	-0.165632	0.602925	0.311584	-0.334127	-0.422474	-0.255883	-0.00348335	-0.504295	-0.572132	-0.406046	-0.511457	-0.531599	-0.489733	-0.423418	0.523202	-0.398128	0.72748	-0.538023	-0.473825	-0.276358	-0.259176	-0.545504
LA	0.117061	0.142285	-0.154591	-0.472662	-0.122978	-0.597251	0.477834	0.335957	-0.0888056	1	0.681846	0.415317	0.516675	0.46777	-0.522123	-0.52166	0.628109	0.392574	0.127975	-0.339904	0.0829911	0.200386	0.174737	0.0300076	-0.0286297	0.0799236	0.552512	0.344281	0.104269	-0.320445	0.196645	0.554782	-0.249007	0.0757162	0.346865	0.13198	0.130139	0.274889	0.121674	0.163552	0.167285	-0.143463	0.47242	-0.0417448	0.148677	0.509855	0.302577	0.224044	0.000235538
SLW	0.515802	0.601548	-0.56722	0.187146	0.439365	-0.257233	0.583392	0.576099	-0.605653	0.681846	1	0.854624	0.81606	0.844385	-0.834539	-0.77831	0.773491	0.799635	0.513238	-0.671503	-0.299769	-0.137743	-0.237701	0.32078	0.138826	0.520141	0.663488	0.642135	-0.440402	-0.150965	0.611693	0.873242	0.368518	-0.227617	0.783503	0.73127	0.585421	0.736356	0.627768	0.708625	0.68098	-0.664082	0.875583	-0.27108	0.56665	0.777972	0.673415	0.45599	0.401382
Chl a	0.83769	0.887515	-0.709343	0.352487	0.655856	-0.286539	0.786262	0.854562	-0.548143	0.415317	0.854624	1	0.960527	0.991195	-0.970969	-0.930917	0.868211	0.844718	0.604037	-0.642522	-0.491171	-0.377842	-0.45994	0.378578	0.135283	0.474647	0.410932	0.718692	-0.464655	0.129326	0.550947	0.643356	0.441251	-0.514618	0.922601	0.876494	0.896732	0.892517	0.76677	0.894395	0.918435	-0.865023	0.912083	-0.380619	0.766697	0.907437	0.824584	0.604983	0.32
Chl b	0.832121	0.820359	-0.558139	0.197757	0.510961	-0.342603	0.815648	0.87272	-0.401283	0.516675	0.81606	0.960527	1	0.988859	-0.997585	-0.991988	0.962645	0.757189	0.443681	-0.484735	-0.350811	-0.269414	-0.337883	0.184952	-0.0741437	0.258104	0.478312	0.650433	-0.270972	0.0306287	0.455258	0.535712	0.264755	-0.440348	0.838087	0.780731	0.863149	0.79406	0.627157	0.813036	0.854341	-0.77079	0.890893	-0.346296	0.66855	0.891331	0.813721	0.610081	0.140217
Chl (a+b)	0.841702	0.863729	-0.645826	0.283906	0.594399	-0.315006	0.806987	0.872429	-0.485623	0.46777	0.844385	0.991195	0.988859	1	-0.993175	-0.969675	0.920948	0.812924	0.53558	-0.575915	-0.43061	-0.330762	-0.407282	0.292318	0.0389859	0.378225	0.448073	0.694381	-0.378647	0.0823933	0.510657	0.596858	0.360182	-0.48496	0.89015	0.839018	0.889504	0.854597	0.707788	0.863087	0.896711	-0.827221	0.90866	-0.372297	0.730725	0.908192	0.824292	0.611455	0.237351
Caro	-0.838194	-0.835142	0.580302	-0.218771	-0.536382	0.342895	-0.814788	-0.880548	0.417508	-0.522123	-0.834539	-0.970969	-0.997585	-0.993175	1	0.983168	-0.956631	-0.768485	-0.463356	0.518162	0.355121	0.261553	0.333886	-0.214722	0.033494	-0.300761	-0.462246	-0.66653	0.281724	-0.066296	-0.450968	-0.573053	-0.282084	0.460409	-0.861078	-0.786949	-0.856197	-0.807143	-0.642263	-0.818217	-0.858792	0.801137	-0.904942	0.349307	-0.686232	-0.914071	-0.818929	-0.637123	-0.146759
Chl a/Chl b	-0.812518	-0.788657	0.520438	-0.175184	-0.49671	0.360473	-0.805602	-0.862394	0.350456	-0.52166	-0.77831	-0.930917	-0.991988	-0.969675	0.983168	1	-0.95562	-0.756908	-0.442612	0.468533	0.363774	0.291883	0.355033	-0.178498	0.0921386	-0.222967	-0.497903	-0.64765	0.231348	0.0116212	-0.453087	-0.482463	-0.229319	0.41243	-0.787783	-0.756157	-0.846125	-0.773668	-0.602402	-0.765896	-0.839802	0.694206	-0.847111	0.339199	-0.651217	-0.844595	-0.762852	-0.571281	-0.0880142
Chl (a+b)/Caro	0.771173	0.719798	-0.416355	-0.000169815	0.316227	-0.405497	0.822036	0.82965	-0.272969	0.628109	0.773491	0.868211	0.962645	0.920948	-0.956631	-0.95562	1	0.6065	0.240807	-0.303792	-0.155891	-0.104189	-0.155042	-0.0245815	-0.262753	0.0424942	0.467916	0.499562	-0.0555031	-0.0598432	0.309495	0.47211	0.0700645	-0.302824	0.758849	0.637923	0.756417	0.655141	0.468143	0.706514	0.720899	-0.69208	0.861673	-0.264645	0.485093	0.87349	0.810298	0.637503	0.006114
Fv/Fm	0.635721	0.771899	-0.801548	0.427702	0.792551	-0.352819	0.661866	0.658071	-0.574979	0.392574	0.799635	0.844718	0.757189	0.812924	-0.768485	-0.756908	0.6065	1	0.892599	-0.884402	-0.782185	-0.646704	-0.725539	0.719997	0.473967	0.721877	0.380346	0.734764	-0.537019	-0.0348696	0.717883	0.716039	0.547187	-0.294298	0.824488	0.884313	0.718126	0.942559	0.901564	0.721456	0.868629	-0.5749	0.742007	-0.294061	0.682345	0.674594	0.562777	0.427021	0.422014
Y(II)	0.477262	0.653138	-0.796842	0.452232	0.826209	-0.370036	0.493311	0.446198	-0.446077	0.127975	0.513238	0.604037	0.443681	0.53558	-0.463356	-0.442612	0.240807	0.892599	1	-0.924975	-0.935356	-0.809342	-0.861035	0.945912	0.778802	0.844179	0.0753175	0.687012	-0.604525	0.161373	0.684749	0.58738	0.646105	-0.32635	0.673694	0.750819	0.563144	0.857651	0.898155	0.565076	0.739711	-0.403127	0.472289	-0.147007	0.607139	0.422201	0.338129	0.231422	0.496914
Y(NO)	-0.385425	-0.573102	0.739451	-0.428568	-0.756031	0.310479	-0.407671	-0.456968	0.514672	-0.339904	-0.671503	-0.642522	-0.484735	-0.575915	0.518162	0.468533	-0.303792	-0.884402	-0.924975	1	0.730805	0.526401	0.607092	-0.899378	-0.795266	-0.933824	-0.253394	-0.767174	0.595868	-0.17977	-0.613989	-0.745636	-0.55104	0.388449	-0.658328	-0.65691	-0.446607	-0.784859	-0.774668	-0.494287	-0.643758	0.4612	-0.510899	0.252787	-0.708471	-0.51971	-0.280669	-0.269719	-0.427949
Y(NPQ)	-0.504293	-0.645284	0.74639	-0.412924	-0.782518	0.379506	-0.513318	-0.382786	0.322578	0.0829911	-0.299769	-0.491171	-0.350811	-0.43061	0.355121	0.363774	-0.155891	-0.782185	-0.935356	0.730805	1	0.964158	0.981803	-0.860546	-0.656099	-0.645245	0.102536	-0.519587	0.527026	-0.122752	-0.656017	-0.362131	-0.644935	0.224512	-0.602549	-0.739787	-0.599592	-0.813362	-0.894615	-0.557748	-0.733008	0.29959	-0.377496	0.0304743	-0.431729	-0.281213	-0.351359	-0.172378	-0.490947
NPQ	-0.490909	-0.594519	0.654506	-0.329937	-0.679517	0.379224	-0.510253	-0.314591	0.206613	0.200386	-0.137743	-0.377842	-0.269414	-0.330762	0.261553	0.291883	-0.104189	-0.646704	-0.809342	0.526401	0.964158	1	0.990242	-0.717221	-0.495322	-0.432409	0.21549	-0.346245	0.409068	-0.0568989	-0.585353	-0.180914	-0.578397	0.105488	-0.515527	-0.679659	-0.582271	-0.724106	-0.826772	-0.513376	-0.674554	0.200051	-0.296561	-0.0653348	-0.250634	-0.169893	-0.35144	-0.131539	-0.444906
qN	-0.530684	-0.642844	0.697407	-0.419912	-0.752756	0.32589	-0.510864	-0.357186	0.29393	0.174737	-0.237701	-0.45994	-0.337883	-0.407282	0.333886	0.355033	-0.155042	-0.725539	-0.861035	0.607092	0.981803	0.990242	1	-0.755798	-0.523282	-0.523449	0.128055	-0.425764	0.481474	-0.0663056	-0.647327	-0.277817	-0.647834	0.156386	-0.576674	-0.754906	-0.622529	-0.784375	-0.87809	-0.573931	-0.736834	0.2771	-0.373789	-0.00984886	-0.339148	-0.232521	-0.389053	-0.174035	-0.476778
qP	0.263863	0.455112	-0.679505	0.398113	0.727972	-0.333732	0.280991	0.246793	-0.32351	0.0300076	0.32078	0.378578	0.184952	0.292318	-0.214722	-0.178498	-0.0245815	0.719997	0.945912	-0.899378	-0.860546	-0.717221	-0.755798	1	0.938383	0.889199	-0.0706751	0.626188	-0.583686	0.297504	0.559878	0.505004	0.603196	-0.346085	0.480572	0.524959	0.332614	0.671809	0.743016	0.351287	0.520846	-0.249558	0.237522	-0.0643107	0.535449	0.233206	0.103777	0.0720119	0.464343
qL	0.0226895	0.210684	-0.489216	0.299374	0.545643	-0.255396	0.0369309	0.0326444	-0.186833	-0.0286297	0.138826	0.135283	-0.0741437	0.0389859	0.033494	0.0921386	-0.262753	0.473967	0.778802	-0.795266	-0.656099	-0.495322	-0.523282	0.938383	1	0.860888	-0.178931	0.518905	-0.505655	0.417913	0.368524	0.417027	0.492243	-0.349647	0.255364	0.240498	0.0585383	0.413744	0.49853	0.108298	0.242101	-0.106032	0.00765622	0.0122724	0.428087	0.0565639	-0.125892	-0.0698208	0.381659
ETR	0.224903	0.421979	-0.634092	0.577683	0.733107	-0.0346207	0.122709	0.245556	-0.542141	0.0799236	0.520141	0.474647	0.258104	0.378225	-0.300761	-0.222967	0.0424942	0.721877	0.844179	-0.933824	-0.645245	-0.432409	-0.523449	0.889199	0.860888	1	0.174033	0.686356	-0.69684	0.300233	0.559512	0.687434	0.652866	-0.429395	0.501644	0.548163	0.286406	0.624412	0.662436	0.392306	0.493914	-0.416837	0.348495	-0.237982	0.676006	0.333014	0.12083	0.139066	0.482829
SP	0.0178655	-0.0263852	0.092389	-0.0528355	-0.0766275	0.0624449	0.027108	0.0512258	-0.281419	0.552512	0.663488	0.410932	0.478312	0.448073	-0.462246	-0.497903	0.467916	0.380346	0.0753175	-0.253394	0.102536	0.21549	0.128055	-0.0706751	-0.178931	0.174033	1	0.494651	-0.372951	-0.364567	0.564508	0.520834	0.20764	-0.104585	0.13656	0.288484	0.188165	0.189307	0.0659964	0.295177	0.222511	-0.0984831	0.434654	-0.0990633	0.315786	0.190836	0.210048	-0.166787	0.256402
SS	0.545289	0.536974	-0.373551	0.213531	0.546247	-0.353753	0.42611	0.469723	-0.165632	0.344281	0.642135	0.718692	0.650433	0.694381	-0.66653	-0.64765	0.499562	0.734764	0.687012	-0.767174	-0.519587	-0.346245	-0.425764	0.626188	0.518905	0.686356	0.494651	1	-0.603054	0.440468	0.698305	0.671221	0.643102	-0.761083	0.595292	0.621194	0.601123	0.693187	0.585649	0.630332	0.703721	-0.522197	0.623112	-0.0139397	0.776914	0.511152	0.457081	0.140776	0.327229
Nitrate	-0.153114	-0.298702	0.477407	-0.396167	-0.39942	-0.130166	-0.0644644	-0.0665246	0.602925	0.104269	-0.440402	-0.464655	-0.270972	-0.378647	0.281724	0.231348	-0.0555031	-0.537019	-0.604525	0.595868	0.527026	0.409068	0.481474	-0.583686	-0.505655	-0.69684	-0.372951	-0.603054	1	-0.147533	-0.756796	-0.467997	-0.747577	0.472209	-0.383904	-0.56936	-0.47936	-0.518291	-0.558894	-0.614825	-0.482696	0.392013	-0.327765	0.200182	-0.628139	-0.16732	-0.270967	0.260616	-0.861575
DPPH	0.367435	0.274698	-0.00438049	0.201143	0.311982	-0.0873751	0.0479765	0.196404	0.311584	-0.320445	-0.150965	0.129326	0.0306287	0.0823933	-0.066296	0.0116212	-0.0598432	-0.0348696	0.161373	-0.17977	-0.122752	-0.0568989	-0.0663056	0.297504	0.417913	0.300233	-0.364567	0.440468	-0.147533	1	-0.0636842	0.0542324	0.377038	-0.822586	0.18374	0.0455769	0.189909	0.12322	0.090275	0.181142	0.204373	-0.403531	0.0804558	0.186533	0.383018	0.167099	0.143285	0.180223	-0.109058
FRAP	0.33911	0.38002	-0.381826	0.158586	0.409989	-0.252737	0.329288	0.103666	-0.334127	0.196645	0.611693	0.550947	0.455258	0.510657	-0.450968	-0.453087	0.309495	0.717883	0.684749	-0.613989	-0.656017	-0.585353	-0.647327	0.559878	0.368524	0.559512	0.564508	0.698305	-0.756796	-0.0636842	1	0.679784	0.815872	-0.250854	0.515057	0.739989	0.545349	0.681836	0.706249	0.688284	0.654949	-0.275553	0.590686	0.203808	0.372327	0.204573	0.492721	-0.13294	0.753021
VC	0.37501	0.453929	-0.451807	0.17854	0.457565	-0.290714	0.385103	0.292073	-0.422474	0.554782	0.873242	0.643356	0.535712	0.596858	-0.573053	-0.482463	0.47211	0.716039	0.58738	-0.745636	-0.362131	-0.180914	-0.277817	0.505004	0.417027	0.687434	0.520834	0.671221	-0.467997	0.0542324	0.679784	1	0.58214	-0.23093	0.686264	0.638971	0.355004	0.656977	0.6229	0.577008	0.55805	-0.532334	0.767765	0.0751512	0.400646	0.55647	0.542192	0.337799	0.466882
TF	0.425987	0.437421	-0.341438	0.477987	0.600698	0.010055	0.145406	0.0630262	-0.255883	-0.249007	0.368518	0.441251	0.264755	0.360182	-0.282084	-0.229319	0.0700645	0.547187	0.646105	-0.55104	-0.644935	-0.578397	-0.647834	0.603196	0.492243	0.652866	0.20764	0.643102	-0.747577	0.377038	0.815872	0.58214	1	-0.475029	0.490402	0.703005	0.484714	0.604588	0.679693	0.652473	0.630564	-0.425224	0.495656	0.255366	0.393011	0.138849	0.444831	0.00677153	0.637147
TPC	-0.524762	-0.455683	0.181258	-0.268011	-0.39841	0.0805711	-0.236751	-0.445576	-0.00348335	0.0757162	-0.227617	-0.514618	-0.440348	-0.48496	0.460409	0.41243	-0.302824	-0.294298	-0.32635	0.388449	0.224512	0.105488	0.156386	-0.346085	-0.349647	-0.429395	-0.104585	-0.761083	0.472209	-0.822586	-0.250854	-0.23093	-0.475029	1	-0.389024	-0.332356	-0.531537	-0.383438	-0.267534	-0.498835	-0.491203	0.599463	-0.35343	0.109419	-0.767535	-0.418209	-0.34718	-0.143271	-0.106311
N	0.863037	0.945299	-0.81068	0.333179	0.720754	-0.414132	0.854957	0.809208	-0.504295	0.346865	0.783503	0.922601	0.838087	0.89015	-0.861078	-0.787783	0.758849	0.824488	0.673694	-0.658328	-0.602549	-0.515527	-0.576674	0.480572	0.255364	0.501644	0.13656	0.595292	-0.383904	0.18374	0.515057	0.686264	0.490402	-0.389024	1	0.89393	0.848789	0.938413	0.876832	0.886454	0.91434	-0.873894	0.913285	-0.214255	0.589387	0.895671	0.875896	0.712836	0.369271
P	0.800207	0.871782	-0.75354	0.513336	0.790023	-0.200552	0.689533	0.651473	-0.572132	0.13198	0.73127	0.876494	0.780731	0.839018	-0.786949	-0.756157	0.637923	0.884313	0.750819	-0.65691	-0.739787	-0.679659	-0.754906	0.524959	0.240498	0.548163	0.288484	0.621194	-0.56936	0.0455769	0.739989	0.638971	0.703005	-0.332356	0.89393	1	0.86682	0.948427	0.932995	0.911031	0.961443	-0.735028	0.85223	-0.190577	0.582925	0.678289	0.79085	0.502781	0.503686
K	0.883682	0.898011	-0.675158	0.30034	0.607406	-0.312516	0.817342	0.798259	-0.406046	0.130139	0.585421	0.896732	0.863149	0.889504	-0.856197	-0.846125	0.756417	0.718126	0.563144	-0.446607	-0.599592	-0.582271	-0.622529	0.332614	0.0585383	0.286406	0.188165	0.601123	-0.47936	0.189909	0.545349	0.355004	0.484714	-0.531537	0.848789	0.86682	1	0.860631	0.775098	0.936375	0.936834	-0.785773	0.785144	-0.268954	0.66177	0.75226	0.848155	0.469947	0.382321
Ca	0.805219	0.911886	-0.849073	0.401333	0.812828	-0.425706	0.80197	0.740406	-0.511457	0.274889	0.736356	0.892517	0.79406	0.854597	-0.807143	-0.773668	0.655141	0.942559	0.857651	-0.784859	-0.813362	-0.724106	-0.784375	0.671809	0.413744	0.624412	0.189307	0.693187	-0.518291	0.12322	0.681836	0.656977	0.604588	-0.383438	0.938413	0.948427	0.860631	1	0.96759	0.862976	0.960155	-0.724251	0.822151	-0.20634	0.646838	0.755487	0.75222	0.535562	0.457281
Mg	0.709062	0.848917	-0.868107	0.45662	0.833319	-0.366634	0.703402	0.59312	-0.531599	0.121674	0.627768	0.76677	0.627157	0.707788	-0.642263	-0.602402	0.468143	0.901564	0.898155	-0.774668	-0.894615	-0.826772	-0.87809	0.743016	0.49853	0.662436	0.0659964	0.585649	-0.558894	0.090275	0.706249	0.6229	0.679693	-0.267534	0.876832	0.932995	0.775098	0.96759	1	0.807463	0.900986	-0.630126	0.719862	-0.132219	0.529533	0.609505	0.67079	0.45426	0.553473
Fe	0.812447	0.840353	-0.652009	0.298876	0.570833	-0.25446	0.730857	0.648447	-0.489733	0.163552	0.708625	0.894395	0.813036	0.863087	-0.818217	-0.765896	0.706514	0.721456	0.565076	-0.494287	-0.557748	-0.513376	-0.573931	0.351287	0.108298	0.392306	0.295177	0.630332	-0.614825	0.181142	0.688284	0.577008	0.652473	-0.498835	0.886454	0.911031	0.936375	0.862976	0.807463	1	0.913738	-0.832431	0.878044	-0.137153	0.59921	0.728285	0.912583	0.421708	0.57963
S	0.905913	0.936751	-0.7292	0.437524	0.792688	-0.331501	0.791807	0.779209	-0.423418	0.167285	0.68098	0.918435	0.854341	0.896711	-0.858792	-0.839802	0.720899	0.868629	0.739711	-0.643758	-0.733008	-0.674554	-0.736834	0.520846	0.242101	0.493914	0.222511	0.703721	-0.482696	0.204373	0.654949	0.55805	0.630564	-0.491203	0.91434	0.961443	0.936834	0.960155	0.900986	0.913738	1	-0.775349	0.853187	-0.18684	0.66321	0.753258	0.818694	0.558504	0.3627
PRO	-0.819275	-0.86192	0.648533	-0.460049	-0.624303	0.0763538	-0.639697	-0.788974	0.523202	-0.143463	-0.664082	-0.865023	-0.77079	-0.827221	0.801137	0.694206	-0.69208	-0.5749	-0.403127	0.4612	0.29959	0.200051	0.2771	-0.249558	-0.106032	-0.416837	-0.0984831	-0.522197	0.392013	-0.403531	-0.275553	-0.532334	-0.425224	0.599463	-0.873894	-0.735028	-0.785773	-0.724251	-0.630126	-0.832431	-0.775349	1	-0.815854	0.374909	-0.688623	-0.887515	-0.808707	-0.718293	-0.25089
GRA	0.818297	0.806141	-0.544138	0.204125	0.530469	-0.348025	0.766258	0.697443	-0.398128	0.47242	0.875583	0.912083	0.890893	0.90866	-0.904942	-0.847111	0.861673	0.742007	0.472289	-0.510899	-0.377496	-0.296561	-0.373789	0.237522	0.00765622	0.348495	0.434654	0.623112	-0.327765	0.0804558	0.590686	0.767765	0.495656	-0.35343	0.913285	0.85223	0.785144	0.822151	0.719862	0.878044	0.853187	-0.815854	1	-0.0652795	0.484011	0.841264	0.924985	0.640095	0.316929
SIN	-0.121453	-0.3093	0.510496	-0.525071	-0.329452	-0.390071	-0.108349	-0.520369	0.72748	-0.0417448	-0.27108	-0.380619	-0.346296	-0.372297	0.349307	0.339199	-0.264645	-0.294061	-0.147007	0.252787	0.0304743	-0.0653348	-0.00984886	-0.0643107	0.0122724	-0.237982	-0.0990633	-0.0139397	0.200182	0.186533	0.203808	0.0751512	0.255366	0.109419	-0.214255	-0.190577	-0.268954	-0.20634	-0.132219	-0.137153	-0.18684	0.374909	-0.0652795	1	-0.606446	-0.439219	0.0311823	-0.303281	0.0357894
GNA	0.532004	0.632167	-0.60252	0.526632	0.644506	0.00052137	0.377471	0.680174	-0.538023	0.148677	0.56665	0.766697	0.66855	0.730725	-0.686232	-0.651217	0.485093	0.682345	0.607139	-0.708471	-0.431729	-0.250634	-0.339148	0.535449	0.428087	0.676006	0.315786	0.776914	-0.628139	0.383018	0.372327	0.400646	0.393011	-0.767535	0.589387	0.582925	0.66177	0.646838	0.529533	0.59921	0.66321	-0.688623	0.484011	-0.606446	1	0.648136	0.347528	0.287869	0.249288
4-HGBS	0.800763	0.860537	-0.68991	0.237501	0.550214	-0.348609	0.820657	0.922021	-0.473825	0.509855	0.777972	0.907437	0.891331	0.908192	-0.914071	-0.844595	0.87349	0.674594	0.422201	-0.51971	-0.281213	-0.169893	-0.232521	0.233206	0.0565639	0.333014	0.190836	0.511152	-0.16732	0.167099	0.204573	0.55647	0.138849	-0.418209	0.895671	0.678289	0.75226	0.755487	0.609505	0.728285	0.753258	-0.887515	0.841264	-0.439219	0.648136	1	0.779022	0.801274	0.0817385
GBS	0.85436	0.811407	-0.503308	0.0744641	0.405308	-0.399227	0.826551	0.668505	-0.276358	0.302577	0.673415	0.824584	0.813721	0.824292	-0.818929	-0.762852	0.810298	0.562777	0.338129	-0.280669	-0.351359	-0.35144	-0.389053	0.103777	-0.125892	0.12083	0.210048	0.457081	-0.270967	0.143285	0.492721	0.542192	0.444831	-0.34718	0.875896	0.79085	0.848155	0.75222	0.67079	0.912583	0.818694	-0.808707	0.924985	0.0311823	0.347528	0.779022	1	0.594347	0.349503
4-MGBS	0.751835	0.761134	-0.51614	0.383827	0.592229	-0.174173	0.639901	0.795514	-0.259176	0.224044	0.45599	0.604983	0.610081	0.611455	-0.637123	-0.571281	0.637503	0.427021	0.231422	-0.269719	-0.172378	-0.131539	-0.174035	0.0720119	-0.0698208	0.139066	-0.166787	0.140776	0.260616	0.180223	-0.13294	0.337799	0.00677153	-0.143271	0.712836	0.502781	0.469947	0.535562	0.45426	0.421708	0.558504	-0.718293	0.640095	-0.303281	0.287869	0.801274	0.594347	1	-0.307426
NGBS	0.0364422	0.202768	-0.465505	0.0907827	0.17292	-0.070347	0.151641	-0.0997959	-0.545504	0.000235538	0.401382	0.32	0.140217	0.237351	-0.146759	-0.0880142	0.006114	0.422014	0.496914	-0.427949	-0.490947	-0.444906	-0.476778	0.464343	0.381659	0.482829	0.256402	0.327229	-0.861575	-0.109058	0.753021	0.466882	0.637147	-0.106311	0.369271	0.503686	0.382321	0.457281	0.553473	0.57963	0.3627	-0.25089	0.316929	0.0357894	0.249288	0.0817385	0.349503	-0.307426	1
A-GSL	0.559606	0.644399	-0.58765	0.498674	0.651459	-0.05068	0.399512	0.670789	-0.494177	0.165365	0.585607	0.78267	0.683709	0.746159	-0.701921	-0.666329	0.498835	0.703274	0.634162	-0.730226	-0.459924	-0.277822	-0.366528	0.562665	0.452676	0.693062	0.335978	0.830434	-0.646217	0.419389	0.429398	0.445955	0.450453	-0.799827	0.612448	0.609135	0.680979	0.674394	0.556742	0.630778	0.69371	-0.694524	0.520771	-0.529939	0.995525	0.648065	0.384178	0.278071	0.272786
I-GSL	0.826739	0.882467	-0.717204	0.258351	0.57295	-0.333246	0.814922	0.718505	-0.505948	0.299135	0.757821	0.874189	0.799104	0.84458	-0.818255	-0.733139	0.754568	0.690345	0.502598	-0.476382	-0.464583	-0.415915	-0.471242	0.290746	0.0700773	0.344969	0.151407	0.464251	-0.373376	0.120842	0.495512	0.647284	0.478034	-0.314191	0.962218	0.860303	0.833816	0.847908	0.795832	0.918181	0.850867	-0.883876	0.927723	-0.148051	0.457839	0.853179	0.948341	0.674574	0.434977
Total GSL	0.591937	0.67754	-0.612727	0.499238	0.666053	-0.0688063	0.43588	0.693367	-0.509562	0.178043	0.61306	0.811156	0.710649	0.773956	-0.729461	-0.689855	0.528634	0.723208	0.645047	-0.73668	-0.473764	-0.294214	-0.38356	0.563127	0.443341	0.692883	0.334841	0.833108	-0.649146	0.41406	0.44595	0.471036	0.46542	-0.794575	0.651272	0.642017	0.710117	0.704566	0.587368	0.666451	0.723474	-0.726298	0.56025	-0.522967	0.992971	0.679332	0.428979	0.309819	0.290529
Values in bold are different from 0 with a significance level alpha=0.95
S-FW – fresh weight of shoot, S-DW – dry weight of shoot, S-MC - moisture content of root, R-FW - fresh weight of root, R-DW - dry weight of root, R-MC - moisture content of root, PH - plant height, SD - stem diameter, LN - number of leaf, LA - leaf area, SLW - specific leaf weight, Chl – chlorophyll, Caro - carotenoid, SP - soluble protein, SS - soluble sugar, DPPH – DPPH• radical-scavenging act…
TF - total flavonoid, TPC - total phenolic compounds, N - nitrogen, P – phosphorus, K – potassium, Ca – calcium, Mg – magnesium, Fe – iron, S – sulphur, PRO - Progoitrin, GRA - Glucoraphanin, SIN - Sinigrin, GNA - gluconapin, 4-HGBS - 4-hydroxy-glucobrassicin, GBS - Glucobrassicin, 4-MGBS - 4-methoxy-glucobrassicin, NGBS - Neoglucobrassicin.
[truncated: 3 more columns]
